# Supplementary material for: Penicophenone F from an Arctic Fungus Against UVB-Induced Corneal Damage via Inhibiting the ROS-EphA2 Pathway
Source: Antioxidants (Basel). 2026 Jun 30;15(7):821. doi: 10.3390/antiox15070821 (PMC13406085; doi:10.3390/antiox15070821)
Supplement: Supplementary file 1 [file antioxidants-15-00821-s001.zip]

Archive with 1 entries (1 files):
- antioxidants-4337865-supplementary.pdf
